# Supplementary material for: Involvement of the SnRK1 subunit KIN10 in sucrose-induced hypocotyl elongation
Source: Plant Signal Behav. 2018 May 30;13(6):e1457913. doi: 10.1080/15592324.2018.1457913 (PMC6110359; doi:10.1080/15592324.2018.1457913)
Supplement: Supplemental Material [file kpsb-13-06-1457913-s001.zip]

Archive with 5 entries (5 files):
- Fig 1 v2.pdf
- Simon et al Revised.docx
- KPSB-2018-0028.pdf
- KPSB-2018-0028.xml
- article_info_1521832801533.txt
