# Supplementary material for: Involvement of the SnRK1 subunit KIN10 in sucrose-induced hypocotyl elongation
Source: Plant Signal Behav. 2018 May 30;13(6):e1457913. doi: 10.1080/15592324.2018.1457913 (PMC6110359; doi:10.1080/15592324.2018.1457913)
Supplement: Supplemental Material [file kpsb-13-06-1457913-s001.zip › KPSB-2018-0028.xml]

<?xml version="1.0" encoding="utf-8"?>
<!DOCTYPE article SYSTEM "JATS-archivearticle1.dtd">
<article dtd-version="1.0" article-type="Short Communication">
  <front>
    <journal-meta>
      <journal-id journal-id-type="publisher">psb</journal-id>
      <journal-id journal-id-type="email">KPSB-peerreview@journals.tandf.co.uk</journal-id>
      <journal-title-group>
        <journal-title>Plant Signaling &amp; Behavior</journal-title>
      </journal-title-group>
      <issn pub-type="ppub">0000-000Y</issn>
      <issn pub-type="epub">1559-2324</issn>
    </journal-meta>
    <article-meta>
      <article-id pub-id-type="publisher-id">KPSB-2018-0028</article-id>
      <article-id pub-id-type="manuscript">KPSB-2018-0028</article-id>
      <article-categories>
        <subj-group subj-group-type="Article Type">
          <subject>Short Communication</subject>
        </subj-group>
        <subj-group subj-group-type="Classification">
          <subject>development</subject>
        </subj-group>
        <subj-group subj-group-type="Classification">
          <subject>light signaling</subject>
        </subj-group>
        <subj-group subj-group-type="Classification">
          <subject>metabolism</subject>
        </subj-group>
        <subj-group subj-group-type="Classification">
          <subject>signal transduction</subject>
        </subj-group>
        <subj-group subj-group-type="Classification">
          <subject>sugar signaling</subject>
        </subj-group>
      </article-categories>
      <title-group>
        <article-title>Involvement of the SnRK1 subunit KIN10 in sucrose-induced hypocotyl elongation</article-title>
      </title-group>
      <contrib-group>
        <contrib contrib-type="author">
          <role content-type="1" />
          <name>
            <surname>Simon</surname>
            <given-names>Noriane</given-names>
            <prefix>Ms</prefix>
          </name>
          <email>ns1864@bristol.ac.uk</email>
          <xref ref-type="aff" rid="aff1" />
        </contrib>
        <contrib contrib-type="author">
          <role content-type="2" />
          <name>
            <surname>Sawkins</surname>
            <given-names>Ellie</given-names>
            <prefix>Ms</prefix>
          </name>
          <degrees>BSc</degrees>
          <email>es13995@bristol.ac.uk</email>
          <xref ref-type="aff" rid="aff2" />
        </contrib>
        <contrib contrib-type="author" corresp="yes">
          <role content-type="3" />
          <name>
            <surname>Dodd</surname>
            <given-names>Antony</given-names>
            <prefix>Dr.</prefix>
          </name>
          <contrib-id contrib-id-type="orcid" specific-use="authenticated">0000-0001-6859-0105</contrib-id>
          <email>antony.dodd@bristol.ac.uk</email>
          <xref ref-type="aff" rid="aff3" />
        </contrib>
        <contrib contrib-type="editor">
          <name>
            <surname>Baluška</surname>
            <given-names>František</given-names>
          </name>
          <email>baluska@uni-bonn.de</email>
          <role>Editor-in-Chief</role>
          <xref ref-type="aff" rid="aff4" />
        </contrib>
        <aff id="aff1">
          <institution>University of Bristol</institution>
          <country>UNITED KINGDOM</country>
          <addr-line content-type="city">Bristol</addr-line>
        </aff>
        <aff id="aff2">
          <institution>University of Bristol</institution>
          <country>UNITED KINGDOM</country>
          <addr-line content-type="city">Bristol</addr-line>
        </aff>
        <aff id="aff3">
          <institution>University of Bristol</institution>
          <institution content-type="position">Senior Lecturer</institution>
          <institution content-type="dept">School of Biological Sciences</institution>
          <addr-line content-type="addrline1">24 Tyndall Avenue</addr-line>
          <country>UNITED KINGDOM</country>
          <addr-line content-type="city">Bristol</addr-line>
          <addr-line content-type="zipcode">BS8 1TQ</addr-line>
        </aff>
        <aff id="aff4">
          <institution>University of Bonn</institution>
          <country>GERMANY</country>
        </aff>
      </contrib-group>
      <history>
        <date date-type="received">
          <day>22</day>
          <month>02</month>
          <year>2018</year>
        </date>
        <date date-type="rev-recd">
          <day>20</day>
          <month>03</month>
          <year>2018</year>
        </date>
        <date date-type="accepted">
          <day>21</day>
          <month>03</month>
          <year>2018</year>
        </date>
      </history>
      <abstract>
        <p>A mechanism participating in energy sensing and signalling in plants involves the regulation of sucrose non-fermenting1 (Snf1)-related protein kinase 1 (SnRK1) activity in response to sugar availability. SnRK1 is thought to regulate the activity of both metabolic enzymes and transcription factors in response to changes in energy availability, with trehalose-6-phospate functioning as a signalling sugar that suppresses SnRK1 activity under sugar-replete conditions. Sucrose supplementation increases the elongation of hypocotyls of developing Arabidopsis seedlings, and this response to sucrose involves both the SnRK1 subunit KIN10 and also TREHALOSE-6-PHOSPHATE SYNTHASE1 (TPS1). Here, we measured sucrose-induced hypocotyl elongation in two insertional mutants of KIN10 (akin10 and akin10-2). Under short photoperiods, sucrose supplementation caused great proportional hypocotyl elongation in these KIN10 mutants compared with the wild type, and these mutants had shorter hypocotyls than the wild type in the absence of sucrose supplementation. One interpretation is that SnRK1 activity might suppress hypocotyl elongation in the presence of sucrose, because KIN10 overexpression inhibits sucrose-induced hypocotyl elongation and akin10 mutants enhance sucrose-induced hypocotyl elongation.</p>
      </abstract>
      <kwd-group>
        <kwd>Arabidopsis, signal transduction, metabolism, development</kwd>
      </kwd-group>
      <funding-group>
        <award-group id="ID0EBNAE92">
          <funding-source>Biotechnology and Biological Sciences Research Council<named-content content-type="funder-id">http://dx.doi.org/10.13039/501100000268</named-content></funding-source>
          <award-id>BB/J014400/1</award-id>
          <principal-award-recipient>Antony Dodd</principal-award-recipient>
        </award-group>
      </funding-group>
      <counts>
        <fig-count count="0" />
      </counts>
      <custom-meta-group>
        <custom-meta>
          <meta-name>Are you willing to pay the journal's fee for colour print reproduction? (Please check the Instructions for Authors, which can be reached via the 'Instructions for Authors' link at the top of this page, for details.) </meta-name>
          <meta-value>N/A;</meta-value>
        </custom-meta>
        <custom-meta>
          <meta-name>Has this manuscript been submitted previously to this journal? </meta-name>
          <meta-value>No;</meta-value>
        </custom-meta>
        <custom-meta>
          <meta-name>Confirm that the manuscript has been submitted solely to this journal and is not published, in press, or submitted elsewhere. </meta-name>
          <meta-value>Yes;</meta-value>
        </custom-meta>
        <custom-meta>
          <meta-name>Confirm that all the research meets the ethical guidelines, including adherence to the legal requirements of the study country.</meta-name>
          <meta-value>Yes;</meta-value>
        </custom-meta>
        <custom-meta>
          <meta-name>Do you have any conflict of interest? Please &lt;a href='http://authorservices.taylorandfrancis.com/what-is-a-conflict-of-interest/'target=new'&gt;click here&lt;/a&gt; for more information about disclosing a conflict of interest.</meta-name>
          <meta-value>No;</meta-value>
        </custom-meta>
        <custom-meta>
          <meta-name>Is the manuscript a candidate for a special issue?</meta-name>
          <meta-value>No;</meta-value>
        </custom-meta>
        <custom-meta>
          <meta-name>Confirm that you have seen, read and understood the publisher guidelines on &lt;a href='http://journalauthors.tandf.co.uk/permissions/reusingOwnWork.asp'target=new'&gt;copyright and author rights.&lt;/a&gt;</meta-name>
          <meta-value>Yes;</meta-value>
        </custom-meta>
        <custom-meta>
          <meta-name>Number of figures</meta-name>
          <meta-value>1</meta-value>
        </custom-meta>
        <custom-meta>
          <meta-name>Number of colour figures (For online publication only)</meta-name>
          <meta-value>0</meta-value>
        </custom-meta>
        <custom-meta>
          <meta-name>Number of tables</meta-name>
          <meta-value>0</meta-value>
        </custom-meta>
        <custom-meta>
          <meta-name>Number of words</meta-name>
          <meta-value>857</meta-value>
        </custom-meta>
        <custom-meta>
          <meta-name>Number of manuscript pages (Note: do not include tables and figures)</meta-name>
          <meta-value>5</meta-value>
        </custom-meta>
        <custom-meta>
          <meta-name>&lt;b&gt;Use of third-party material&lt;/b&gt;
&lt;p&gt;
Please note that third-party copyrighted material reproduced in your paper should as a general rule be cleared for use by the rights holders, with special attention being paid to creative works, including images. However, it is the custom and practice in academic publishing that the reproduction of short extracts of text (excluding poetry and song lyrics) and some other types of material on a very limited basis for the purposes of criticism or review may be possible where full acknowledgement is given.
&lt;p&gt;
See &lt;a href=' http://journalauthors.tandf.co.uk/permissions/usingThirdPartyMaterial.asp 'target='new'&gt;'Permissions Guidance for Authors &lt;/a&gt; for more information. Do contact &lt;a href="mailto: Editorial_Permissions@tandf.co.uk"&gt;Editorial _Permissions@tandf.co.uk&lt;/a&gt; if you are unsure whether or not permission is required and, if so, how to seek it.&lt;p&gt;
&lt;b&gt;Please advise on the status of using third-party material in your article:&lt;/b&gt;</meta-name>
          <meta-value>I am not using third-party material for which formal permission is required.;</meta-value>
        </custom-meta>
        <custom-meta>
          <meta-name>Black and White Image Count</meta-name>
          <meta-value>0</meta-value>
        </custom-meta>
        <custom-meta>
          <meta-name>Color Image Count</meta-name>
          <meta-value>0</meta-value>
        </custom-meta>
        <custom-meta>
          <meta-name>Production Notes</meta-name>
          <meta-value>Review of Simon et al., KPSB-2018-0028

In this short communication, the authors expand upon an aspect of their excellent recent work published in Plant Physiology. In the latter, the authors showed that overexpression of KIN10 abolishes the hypocotyl elongation normally observed in short days upon treatment with exogenous sucrose. Under long days, hypocotyl elongation is actually suppressed by sucrose in wild-type seedlings as well as upon overexpression of KIN10. 

The authors now test the converse effects, using insertion mutants of KIN10 that reduce or are likely to reduce the activity of the SnRK1 holoenzyme. I have no problems with the experiments performed, just a few suggestions for improving their presentation. 

Fig 1A:
In short days, the wild-type elongation upon sucrose treatment is restored to wild-type levels, even though these mutants are less elongated without exogenous sugars. The authors interpret that as a greater induction, which is not wrong, but the way I look at the graph I would rather say that normal (no sucrose) hypocotyl elongation is repressed in these mutants, and that repression is lost when induced by sucrose (and consequently that would lead to re-phrasing a couple of sentences discussing the result). I appreciate this is a little subjective; neither interpretation is wrong I guess. Either way, I would like to see the stats on Figure 1 done as in the earlier paper (ANOVA with Tukey's multiple comparisons) so that we can see the significance of results between genotypes directly from the figure. It would seem more informative. There seems to be no reason that cannot be done, because the p values are actually provided in the text. Why not just express ANOVA results as a, b, ab, etc?

Fig 1B:
In long days, the authors now report no difference in hypocotyl elongation in wild-type with or without sucrose, whereas in the earlier paper a significant reduction was observed. Is it possible to speculate why this discrepancy exists? That leads on to maybe stating how well the relative differences replicate between experiments. Again, the different way the stats are presented here in comparison to the earlier paper make it impossible to see significance of differences between no sugar and Sorbitol, so again I would prefer all comparisons to be tested. If I look at the graph, again it would seem to me that the mutants show reduced hypocotyl elongation without sucrose, but this reduction is bypassed by sucrose induction (and again it seems to me that all SUC bars are not statistically significantly different from each other). 

In short: Unless there is a reason not to, I would change the way ANOVA results are presented (± 15 min work), and I would consider changing the phrasing on the interpretation of relative SUC induction between wild-type and mutants (± 1 hour work). Neither should be considered major criticism but friendly recommendations.</meta-value>
        </custom-meta>
      </custom-meta-group>
    </article-meta>
  </front>
  <body>
    <fig>
      <label>Figure 1</label>
      <graphic xlink:href="Fig 1 v2.pdf" xmlns:xlink="http://www.w3.org/1999/xlink" />
    </fig>
  </body>
</article>
