# Supplementary material for: Involvement of the SnRK1 subunit KIN10 in sucrose-induced hypocotyl elongation
Source: Plant Signal Behav. 2018 May 30;13(6):e1457913. doi: 10.1080/15592324.2018.1457913 (PMC6110359; doi:10.1080/15592324.2018.1457913)
Supplement: Supplemental Material [file kpsb-13-06-1457913-s001.zip › article_info_1521832801533.txt]

Below is information about this manuscript provided from Editorial Manager. Please use this information to verify that the manuscript data was imported into CATS correctly. The information below should be passed on to the copyeditor and typesetter if it is not included in the manuscript files.

EM Manuscript ID: KPSB-2018-0028
Manuscript Title: Involvement of the SnRK1 subunit KIN10 in sucrose-induced hypocotyl elongation
Received: 2018-02-22
Revised: 
Accepted: 2018-03-21
Volume (Issue):  ()
Order in composition: 

=================================================
Manuscript Details
-------------------------------------------------
Manuscript Type: Short Communication

=================================================
Author Information
-------------------------------------------------
Ms Noriane Simon  
Email: 
Affiliation 1: 
University of Bristol,Bristol,UNITED KINGDOM
-------------------------------------------------
Ms Ellie Sawkins  
Email: 
Affiliation 1: 
University of Bristol,Bristol,UNITED KINGDOM
-------------------------------------------------
Dr. Antony Dodd  
Email: 
Affiliation 1: 
School of Biological Sciences,University of Bristol,24 Tyndall Avenue,Bristol,UNITED KINGDOM,BS8 1TQ


=================================================
Abstract
-------------------------------------------------
<p>A mechanism participating in energy sensing and signalling in plants involves the regulation of sucrose non-fermenting1 (Snf1)-related protein kinase 1 (SnRK1) activity in response to sugar availability. SnRK1 is thought to regulate the activity of both metabolic enzymes and transcription factors in response to changes in energy availability, with trehalose-6-phospate functioning as a signalling sugar that suppresses SnRK1 activity under sugar-replete conditions. Sucrose supplementation increases the elongation of hypocotyls of developing Arabidopsis seedlings, and this response to sucrose involves both the SnRK1 subunit KIN10 and also TREHALOSE-6-PHOSPHATE SYNTHASE1 (TPS1). Here, we measured sucrose-induced hypocotyl elongation in two insertional mutants of KIN10 (akin10 and akin10-2). Under short photoperiods, sucrose supplementation caused great proportional hypocotyl elongation in these KIN10 mutants compared with the wild type, and these mutants had shorter hypocotyls than the wild type in the absence of sucrose supplementation. One interpretation is that SnRK1 activity might suppress hypocotyl elongation in the presence of sucrose, because KIN10 overexpression inhibits sucrose-induced hypocotyl elongation and akin10 mutants enhance sucrose-induced hypocotyl elongation.</p>


=================================================
Keywords
-------------------------------------------------
Arabidopsis, signal transduction, metabolism, development

=================================================
Figures
-------------------------------------------------
- Unknown Type , Href: Fig 1 v2.pdf  , Label: Figure 1 
